# Supplementary material for: ﻿Two new species of Sinopoda from China, with first description of the male of S.horizontalis Zhong, Cao & Liu, 2017 (Araneae, Sparassidae)
Source: Zookeys. 2023 May 2;1159:133–55. doi: 10.3897/zookeys.1159.101535 (PMC10193276; doi:10.3897/zookeys.1159.101535)
Supplement: XML Treatment for Sinopoda guiyang [file zookeys.1159.101535-treatment2.xml]

<!DOCTYPE tp:taxon-treatment
  PUBLIC "-//TaxonX//DTD Taxonomic Treatment Publishing DTD v0 20100105//EN" "tax-treatment-NSO.dtd">
<tp:taxon-treatment xmlns:tp="http://www.plazi.org/taxpub"><tp:treatment-meta><kwd-group><label>Taxon classification</label><kwd>
                <named-content content-type="kingdom">Animalia</named-content>
              </kwd><kwd>
                <named-content content-type="order">Araneae</named-content>
              </kwd><kwd>
                <named-content content-type="family">Sparassidae</named-content>
              </kwd></kwd-group><mixed-citation publication-type="journal"><person-group><name><surname>Zhang</surname><given-names>Jianshuang</given-names></name><name><surname>Xing</surname><given-names>Yuanqian</given-names></name><name><surname>Yang</surname><given-names>Jinghui</given-names></name><name><surname>Yu</surname><given-names>Hao</given-names></name><name><surname>Zhong</surname><given-names>Yang</given-names></name></person-group><article-title>﻿Two new species of <italic><tp:taxon-name><tp:taxon-name-part taxon-name-part-type="genus" reg="Sinopoda">Sinopoda</tp:taxon-name-part></tp:taxon-name></italic> from China, with first description of the male of <italic><tp:taxon-name><tp:taxon-name-part taxon-name-part-type="genus" reg="Sinopoda">S.</tp:taxon-name-part><tp:taxon-name-part taxon-name-part-type="species" reg="horizontalis">horizontalis</tp:taxon-name-part></tp:taxon-name></italic> Zhong, Cao &amp; Liu, 2017 (<tp:taxon-name><tp:taxon-name-part taxon-name-part-type="order">Araneae</tp:taxon-name-part></tp:taxon-name>, <tp:taxon-name><tp:taxon-name-part taxon-name-part-type="family">Sparassidae</tp:taxon-name-part></tp:taxon-name>)</article-title><source>Zookeys</source><day>02</day><month>05</month><year>2023</year><volume>1159</volume><fpage>133</fpage><lpage>155</lpage><pub-id pub-id-type="doi">10.3897/zookeys.1159.101535</pub-id></mixed-citation></tp:treatment-meta><tp:nomenclature><label>﻿</label><tp:taxon-name>
              <object-id xmlns:xlink="http://www.w3.org/1999/xlink" content-type="arpha" xlink:type="simple">7B655AA0-C616-5B5A-8B0A-4961A21ED05F</object-id>
              <tp:taxon-name-part taxon-name-part-type="genus" reg="Sinopoda">Sinopoda</tp:taxon-name-part>
              <tp:taxon-name-part taxon-name-part-type="species" reg="guiyang">guiyang</tp:taxon-name-part>
              <object-id xmlns:xlink="http://www.w3.org/1999/xlink" content-type="zoobank" xlink:type="simple">https://zoobank.org/425C8C5A-625C-4344-A882-373C7D5F440B</object-id>
            </tp:taxon-name><tp:taxon-authority>Zhang, Yu &amp; Zhong</tp:taxon-authority><tp:taxon-status xmlns:xlink="http://www.w3.org/1999/xlink" xlink:type="simple">sp. nov.</tp:taxon-status><xref ref-type="fig" rid="F1">Figs 1</xref><xref ref-type="fig" rid="F2">, 2</xref><xref ref-type="fig" rid="F3">, 3</xref><xref ref-type="fig" rid="F9">, 9</xref></tp:nomenclature><tp:treatment-sec sec-type="type material" id="SECID0ETGAE"><title>Type material.</title><p><bold><italic>Holotype</italic></bold> ♂ (YHSPA001), China: Guizhou Province: Guiyang City: Xinpu Town, Xiangzhigou, Nanjing temple, <named-content xmlns:xlink="http://www.w3.org/1999/xlink" content-type="dwc:verbatimCoordinates" xlink:type="simple"><named-content content-type="geo-json" specific-use="{&#34;type&#34;:&#34;Point&#34;,&#34;coordinates&#34;:[106.930000,26.750000]}" id="NCID0EBHAE" xlink:type="simple">26.75°N, 106.93°E</named-content></named-content>, c. 1092 m, by hand, 14.VI.2017, H. Yu et al. leg. <bold><italic>Paratypes</italic></bold>: 2♂3♀ (YHSPA002–006), same data as holotype.</p></tp:treatment-sec><tp:treatment-sec sec-type="etymology" id="SECID0EJHAE"><title>Etymology.</title><p>The species name is derived from the name of the type locality; noun in apposition.</p></tp:treatment-sec><tp:treatment-sec sec-type="diagnosis" id="SECID0EOHAE"><title>Diagnosis.</title><p>The males of new species resemble those of <italic><tp:taxon-name><tp:taxon-name-part taxon-name-part-type="genus" reg="Sinopoda">S.</tp:taxon-name-part><tp:taxon-name-part taxon-name-part-type="species" reg="ovata">ovata</tp:taxon-name-part></tp:taxon-name></italic> Zhong, Jäger, Chen &amp; Liu, 2019 and <italic><tp:taxon-name><tp:taxon-name-part taxon-name-part-type="genus" reg="Sinopoda">S.</tp:taxon-name-part><tp:taxon-name-part taxon-name-part-type="species" reg="triangula">triangula</tp:taxon-name-part></tp:taxon-name></italic> Liu, Li &amp; Jäger, 2008 in having a short <abbrev xmlns:xlink="http://www.w3.org/1999/xlink" xlink:title="ventral branch of RTA" id="ABBRID0EKIAE" xlink:type="simple">vRTA</abbrev> with rough apex, and a long, finger-like <abbrev xmlns:xlink="http://www.w3.org/1999/xlink" xlink:title="dorsal branch of RTA" id="ABBRID0EOIAE" xlink:type="simple">dRTA</abbrev> (Fig. <xref ref-type="fig" rid="F1">1A, B, D</xref>; <xref ref-type="bibr" rid="B11">Zhong et al. 2019</xref>: figs 43B, C, 44B, C; <xref ref-type="bibr" rid="B3">Liu et al. 2008</xref>: fig. 7B, C), but differ by: (1) subdistal embolus without triangular projection (vs. with a triangular projection) (cf. Figs <xref ref-type="fig" rid="F1">1A, D</xref>, <xref ref-type="fig" rid="F2">2A–C</xref> and <xref ref-type="bibr" rid="B11">Zhong et al. 2019</xref>: figs 43A, B, 44A, B and <xref ref-type="bibr" rid="B3">Liu et al. 2008</xref>: fig. 7A, B, D–F); (2) embolus whip-like or filiform, distinctly thin (vs. relatively thicker, distally wide) (cf. Figs <xref ref-type="fig" rid="F1">1A, D</xref>, <xref ref-type="fig" rid="F2">2A–C</xref> and <xref ref-type="bibr" rid="B11">Zhong et al. 2019</xref>: figs 43A, B, 44A, B and <xref ref-type="bibr" rid="B3">Liu et al. 2008</xref>: fig. 7A, B, D–F); (3) apex of <abbrev xmlns:xlink="http://www.w3.org/1999/xlink" xlink:title="ventral branch of RTA" id="ABBRID0E5JAE" xlink:type="simple">vRTA</abbrev> with four ridges (vs. without ridges) (cf. Fig. <xref ref-type="fig" rid="F1">1D</xref> and <xref ref-type="bibr" rid="B11">Zhong et al. 2019</xref>: figs 43C, 44C and <xref ref-type="bibr" rid="B3">Liu et al. 2008</xref>: fig. 7C). Females also resemble those of <italic><tp:taxon-name><tp:taxon-name-part taxon-name-part-type="genus" reg="Sinopoda">S.</tp:taxon-name-part><tp:taxon-name-part taxon-name-part-type="species" reg="ovata">ovata</tp:taxon-name-part></tp:taxon-name></italic> and <italic><tp:taxon-name><tp:taxon-name-part taxon-name-part-type="genus" reg="Sinopoda">S.</tp:taxon-name-part><tp:taxon-name-part taxon-name-part-type="species" reg="triangula">triangula</tp:taxon-name-part></tp:taxon-name></italic> by the general shape of vulva but can be recognized by the thumb-like glandular appendages extend transversally (vs. finger-like and descend obliquely) (cf. Fig. <xref ref-type="fig" rid="F3">3C</xref> and <xref ref-type="bibr" rid="B11">Zhong et al. 2019</xref>: figs 43E, 45B and <xref ref-type="bibr" rid="B3">Liu et al. 2008</xref>: fig. 7H).</p><fig id="F1" position="float" orientation="portrait"><object-id xmlns:xlink="http://www.w3.org/1999/xlink" content-type="doi" xlink:type="simple">10.3897/zookeys.1159.101535.figure1</object-id><object-id xmlns:xlink="http://www.w3.org/1999/xlink" content-type="arpha" xlink:type="simple">31A74D0C-7066-5857-A9FB-D0E6413E4EF9</object-id><label>Figure 1.</label><caption><p>Male palp of the holotype of <italic><tp:taxon-name><tp:taxon-name-part taxon-name-part-type="genus" reg="Sinopoda">Sinopoda</tp:taxon-name-part><tp:taxon-name-part taxon-name-part-type="species" reg="guiyang">guiyang</tp:taxon-name-part></tp:taxon-name></italic> sp. nov. <bold>A</bold> ventral view <bold>B</bold> dorsal view <bold>C</bold> prolateral view <bold>D</bold> retrolateral view. Abbreviations: C = conductor; <abbrev xmlns:xlink="http://www.w3.org/1999/xlink" xlink:title="cymbium" id="ABBRID0ELMAE" xlink:type="simple">Cy</abbrev> = cymbium; <abbrev xmlns:xlink="http://www.w3.org/1999/xlink" xlink:title="dorsal branch of RTA" id="ABBRID0EPMAE" xlink:type="simple">dRTA</abbrev> = dorsal branch of <abbrev xmlns:xlink="http://www.w3.org/1999/xlink" xlink:title="retrolateral tibial apophysis" id="ABBRID0ETMAE" xlink:type="simple">RTA</abbrev>; E = embolus; <abbrev xmlns:xlink="http://www.w3.org/1999/xlink" xlink:title="embolic apophysis" id="ABBRID0EXMAE" xlink:type="simple">EA</abbrev> = embolic apophysis; <abbrev xmlns:xlink="http://www.w3.org/1999/xlink" xlink:title="embolic base" id="ABBRID0E2MAE" xlink:type="simple">EB</abbrev> = embolic base; <abbrev xmlns:xlink="http://www.w3.org/1999/xlink" xlink:title="spermophor" id="ABBRID0E6MAE" xlink:type="simple">Sp</abbrev> = spermophor; <abbrev xmlns:xlink="http://www.w3.org/1999/xlink" xlink:title="subtegulum" id="ABBRID0EDNAE" xlink:type="simple">St</abbrev> = subtegulum; T = tegulum; <abbrev xmlns:xlink="http://www.w3.org/1999/xlink" xlink:title="ventral branch of RTA" id="ABBRID0EHNAE" xlink:type="simple">vRTA</abbrev> = ventral branch of <abbrev xmlns:xlink="http://www.w3.org/1999/xlink" xlink:title="retrolateral tibial apophysis" id="ABBRID0ELNAE" xlink:type="simple">RTA</abbrev>. Scale bar: 0.5 mm (equal for <bold>A–D</bold>).</p></caption><graphic xmlns:xlink="http://www.w3.org/1999/xlink" xlink:href="zookeys-1159-133_article-101535__-g001.jpg" position="float" orientation="portrait" xlink:type="simple" id="oo_844865.jpg"><uri content-type="original_file" xlink:type="simple">https://binary.pensoft.net/fig/844865</uri></graphic></fig></tp:treatment-sec><tp:treatment-sec sec-type="description" id="SECID0EWNAE"><title>Description.</title><p><bold>Male (YHSPA001).</bold> Total length 8.4. Prosoma 4.0 long, 3.4 wide, anterior width of prosoma 2.6. Opisthosoma 4.4 long, 2.6 wide. <bold><italic>Eye sizes and interdistances</italic></bold>: <abbrev xmlns:xlink="http://www.w3.org/1999/xlink" xlink:title="anterior median eye" id="ABBRID0EBOAE" xlink:type="simple">AME</abbrev> 0.18, <abbrev xmlns:xlink="http://www.w3.org/1999/xlink" xlink:title="anterior lateral eye" id="ABBRID0EFOAE" xlink:type="simple">ALE</abbrev> 0.26, <abbrev xmlns:xlink="http://www.w3.org/1999/xlink" xlink:title="posterior median eye" id="ABBRID0EJOAE" xlink:type="simple">PME</abbrev> 0.18, <abbrev xmlns:xlink="http://www.w3.org/1999/xlink" xlink:title="posterior lateral eye" id="ABBRID0ENOAE" xlink:type="simple">PLE</abbrev> 0.27, <abbrev xmlns:xlink="http://www.w3.org/1999/xlink" xlink:title="distance between AMEs" id="ABBRID0EROAE" xlink:type="simple">AME–AME</abbrev> 0.19, <abbrev xmlns:xlink="http://www.w3.org/1999/xlink" xlink:title="distance between AME and ALE" id="ABBRID0EVOAE" xlink:type="simple">AME–ALE</abbrev> 0.09, <abbrev xmlns:xlink="http://www.w3.org/1999/xlink" xlink:title="distance between PMEs" id="ABBRID0EZOAE" xlink:type="simple">PME–PME</abbrev> 0.24, <abbrev xmlns:xlink="http://www.w3.org/1999/xlink" xlink:title="distance between PME and PLE" id="ABBRID0E4OAE" xlink:type="simple">PME–PLE</abbrev> 0.35, <abbrev xmlns:xlink="http://www.w3.org/1999/xlink" xlink:title="distance between AME and PME" id="ABBRID0EBPAE" xlink:type="simple">AME–PME</abbrev> 0.33, <abbrev xmlns:xlink="http://www.w3.org/1999/xlink" xlink:title="anterior lateral eye" id="ABBRID0EFPAE" xlink:type="simple">ALE</abbrev>–<abbrev xmlns:xlink="http://www.w3.org/1999/xlink" xlink:title="posterior lateral eye" id="ABBRID0EJPAE" xlink:type="simple">PLE</abbrev> 0.28, <abbrev xmlns:xlink="http://www.w3.org/1999/xlink" xlink:title="clypeus height" id="ABBRID0ENPAE" xlink:type="simple">CH</abbrev><abbrev xmlns:xlink="http://www.w3.org/1999/xlink" xlink:title="anterior median eye" id="ABBRID0ERPAE" xlink:type="simple">AME</abbrev> 0.21, <abbrev xmlns:xlink="http://www.w3.org/1999/xlink" xlink:title="clypeus height" id="ABBRID0EVPAE" xlink:type="simple">CH</abbrev><abbrev xmlns:xlink="http://www.w3.org/1999/xlink" xlink:title="anterior lateral eye" id="ABBRID0EZPAE" xlink:type="simple">ALE</abbrev> 0.23. <bold><italic>Spination</italic></bold>: Palp: 131, 101, 1021; Fe: I–III 323, IV 321; Pa: I–IV 101; Ti: I 2024, II–III 2126, IV 2226; Mt: I–II 2024, III–IV 3036. <bold><italic>Measurements of palp and legs</italic></bold>: Palp 6.3 (2.2, 1.3, 1.1, 1.7), I 15.5 (3.8, 1.9, 4.4, 4.0, 1.4), II 17.5 (4.8, 1.9, 4.7, 4.5, 1.6), III 14.1 (4.4, 1.5, 3.6, 3.3, 1.3), IV 15.4 (4.4, 1.7, 3.6, 4.1, 1.6). Leg formula: II-I-IV-III. Cheliceral furrow with three anterior and four posterior teeth, and with ~ 35 denticles.</p><p><bold><italic>Colouration in ethanol</italic> (Fig. <xref ref-type="fig" rid="F2">2D, E</xref>).</bold> Prosoma yellowish-brown, anteriorly and medially yellowish, lateral and posterior margin dark brown, with shallow fovea and radial furrows. Chelicerae light brown. Sternum yellowish-white, margin yellowish. Endites and labium uniformly yellowish-white. Legs dark yellowish-brown, covered by short spines. Opisthosoma oval, dorsum brown, marginally with two longitudinal and dark brown bands reaching posterior half, median part with four pairs of inconspicuous purplish dots; venter uniformly gray.</p><fig id="F2" position="float" orientation="portrait"><object-id xmlns:xlink="http://www.w3.org/1999/xlink" content-type="doi" xlink:type="simple">10.3897/zookeys.1159.101535.figure2</object-id><object-id xmlns:xlink="http://www.w3.org/1999/xlink" content-type="arpha" xlink:type="simple">E2F59C3D-070B-582E-B5F4-5FB79EF45334</object-id><label>Figure 2.</label><caption><p><italic><tp:taxon-name><tp:taxon-name-part taxon-name-part-type="genus" reg="Sinopoda">Sinopoda</tp:taxon-name-part><tp:taxon-name-part taxon-name-part-type="species" reg="guiyang">guiyang</tp:taxon-name-part></tp:taxon-name></italic> sp. nov., male holotype, palpal bulb (<bold>A–C</bold>) and habitus (<bold>D, E</bold>) <bold>A</bold> prolateral view <bold>B</bold> ventral view <bold>C</bold> retrolateral view <bold>D</bold> dorsal view <bold>E</bold> ventral view. Abbreviations: C = conductor; E = embolus; <abbrev xmlns:xlink="http://www.w3.org/1999/xlink" xlink:title="embolic apophysis" id="ABBRID0EURAE" xlink:type="simple">EA</abbrev> = embolic apophysis; <abbrev xmlns:xlink="http://www.w3.org/1999/xlink" xlink:title="embolic base" id="ABBRID0EYRAE" xlink:type="simple">EB</abbrev> = embolic base; <abbrev xmlns:xlink="http://www.w3.org/1999/xlink" xlink:title="spermophor" id="ABBRID0E3RAE" xlink:type="simple">Sp</abbrev> = spermophor; <abbrev xmlns:xlink="http://www.w3.org/1999/xlink" xlink:title="subtegulum" id="ABBRID0EASAE" xlink:type="simple">St</abbrev> = subtegulum; T = tegulum. Scale bars: 0.2 mm (equal for <bold>A–C</bold>); 2 mm (equal for <bold>D, E</bold>).</p></caption><graphic xmlns:xlink="http://www.w3.org/1999/xlink" xlink:href="zookeys-1159-133_article-101535__-g002.jpg" position="float" orientation="portrait" xlink:type="simple" id="oo_844866.jpg"><uri content-type="original_file" xlink:type="simple">https://binary.pensoft.net/fig/844866</uri></graphic></fig><p><bold><italic>Palp</italic> (Figs <xref ref-type="fig" rid="F1">1</xref>, <xref ref-type="fig" rid="F2">2A–C</xref>).</bold> Cymbium distinctly longer than tibia. Embolus filiform, Ƨ-shaped in ventral view, arising at approximately the 8–9 o’clock position, terminating at c. 12 o’clock position. Conductor long, membranous, c. 2/3 of the tegulum length, originating at 12–1 o’clock position portion of tegulum. Tegulum oval, slightly bulged, medially with distinct and slightly curved spermophore, proximally covering embolic base. <abbrev xmlns:xlink="http://www.w3.org/1999/xlink" xlink:title="retrolateral tibial apophysis" id="ABBRID0E3SAE" xlink:type="simple">RTA</abbrev> arising mesially to distally from tibia, ventrally with distinct brush of stiff setae. <abbrev xmlns:xlink="http://www.w3.org/1999/xlink" xlink:title="dorsal branch of RTA" id="ABBRID0EATAE" xlink:type="simple">dRTA</abbrev> slender, finger-shaped; <abbrev xmlns:xlink="http://www.w3.org/1999/xlink" xlink:title="ventral branch of RTA" id="ABBRID0EETAE" xlink:type="simple">vRTA</abbrev> round, apex with four ridges.</p><p><bold>Female (YHSPA002).</bold> Total length 10.3. Prosoma 4.2 long, 3.6 wide, anterior width of prosoma 2.8. Opisthosoma 6.1 long, 4.6 wide. <bold><italic>Eye sizes and interdistances</italic></bold>: <abbrev xmlns:xlink="http://www.w3.org/1999/xlink" xlink:title="anterior median eye" id="ABBRID0EPTAE" xlink:type="simple">AME</abbrev> 0.17, <abbrev xmlns:xlink="http://www.w3.org/1999/xlink" xlink:title="anterior lateral eye" id="ABBRID0ETTAE" xlink:type="simple">ALE</abbrev> 0.24, <abbrev xmlns:xlink="http://www.w3.org/1999/xlink" xlink:title="posterior median eye" id="ABBRID0EXTAE" xlink:type="simple">PME</abbrev> 0.20, <abbrev xmlns:xlink="http://www.w3.org/1999/xlink" xlink:title="posterior lateral eye" id="ABBRID0E2TAE" xlink:type="simple">PLE</abbrev> 0.29, <abbrev xmlns:xlink="http://www.w3.org/1999/xlink" xlink:title="distance between AMEs" id="ABBRID0E6TAE" xlink:type="simple">AME–AME</abbrev> 0.21, <abbrev xmlns:xlink="http://www.w3.org/1999/xlink" xlink:title="distance between AME and ALE" id="ABBRID0EDUAE" xlink:type="simple">AME–ALE</abbrev> 0.10, <abbrev xmlns:xlink="http://www.w3.org/1999/xlink" xlink:title="distance between PMEs" id="ABBRID0EHUAE" xlink:type="simple">PME–PME</abbrev> 0.27, <abbrev xmlns:xlink="http://www.w3.org/1999/xlink" xlink:title="distance between PME and PLE" id="ABBRID0ELUAE" xlink:type="simple">PME–PLE</abbrev> 0.39, <abbrev xmlns:xlink="http://www.w3.org/1999/xlink" xlink:title="distance between AME and PME" id="ABBRID0EPUAE" xlink:type="simple">AME–PME</abbrev> 0.39, <abbrev xmlns:xlink="http://www.w3.org/1999/xlink" xlink:title="anterior lateral eye" id="ABBRID0ETUAE" xlink:type="simple">ALE</abbrev>–<abbrev xmlns:xlink="http://www.w3.org/1999/xlink" xlink:title="posterior lateral eye" id="ABBRID0EXUAE" xlink:type="simple">PLE</abbrev> 0.34, <abbrev xmlns:xlink="http://www.w3.org/1999/xlink" xlink:title="clypeus height" id="ABBRID0E2UAE" xlink:type="simple">CH</abbrev><abbrev xmlns:xlink="http://www.w3.org/1999/xlink" xlink:title="anterior median eye" id="ABBRID0E6UAE" xlink:type="simple">AME</abbrev> 0.23, <abbrev xmlns:xlink="http://www.w3.org/1999/xlink" xlink:title="clypeus height" id="ABBRID0EDVAE" xlink:type="simple">CH</abbrev><abbrev xmlns:xlink="http://www.w3.org/1999/xlink" xlink:title="anterior lateral eye" id="ABBRID0EHVAE" xlink:type="simple">ALE</abbrev> 0.26. <bold><italic>Spination</italic></bold>: Palp: 131, 101, 2026, 1014; Fe: I–III 323, IV 321; Pa: I–IV 000; Ti: I–III 2026, IV 2126; Mt: I–II 1014, III 2026, IV 3036. <bold><italic>Measurements of palp and legs</italic></bold>: Palp 5.0 (1.5, 0.9, 1.0, 1.6), I 12.2 (3.3, 1.5, 3.0, 3.2, 1.2), II 12.7 (3.8, 1.8, 3.2, 2.8, 1.1), III 10.3 (3.0, 1.6, 2.7, 2.1, 0.9), IV 11.9 (3.5, 1.7, 2.9, 2.7, 1.1). Leg formula: II-I-IV-III. Cheliceral furrow with three anterior and four posterior teeth, and with ~ 42 denticles. Colouration in ethanol as in males, but generally slightly darker (Fig. <xref ref-type="fig" rid="F3">3D, E</xref>).</p><fig id="F3" position="float" orientation="portrait"><object-id xmlns:xlink="http://www.w3.org/1999/xlink" content-type="doi" xlink:type="simple">10.3897/zookeys.1159.101535.figure3</object-id><object-id xmlns:xlink="http://www.w3.org/1999/xlink" content-type="arpha" xlink:type="simple">A55DCC21-7237-5BE0-9572-CD6D1B6A5155</object-id><label>Figure 3.</label><caption><p><italic><tp:taxon-name><tp:taxon-name-part taxon-name-part-type="genus" reg="Sinopoda">Sinopoda</tp:taxon-name-part><tp:taxon-name-part taxon-name-part-type="species" reg="guiyang">guiyang</tp:taxon-name-part></tp:taxon-name></italic> sp. nov., female paratype, epigyne (<bold>A–C</bold>) and habitus (<bold>D, E</bold>) <bold>A</bold> intact, ventral view <bold>B</bold> cleared and macerated, ventral view <bold>C</bold> cleared and macerated, dorsal view <bold>D</bold> dorsal view <bold>E</bold> ventral view. <abbrev xmlns:xlink="http://www.w3.org/1999/xlink" xlink:title="anterior band" id="ABBRID0E2WAE" xlink:type="simple">AB</abbrev> = anterior band; <abbrev xmlns:xlink="http://www.w3.org/1999/xlink" xlink:title="fertilization duct" id="ABBRID0E6WAE" xlink:type="simple">FD</abbrev> = fertilization duct; <abbrev xmlns:xlink="http://www.w3.org/1999/xlink" xlink:title="glandular appendage" id="ABBRID0EDXAE" xlink:type="simple">GA</abbrev> = glandular appendage; <abbrev xmlns:xlink="http://www.w3.org/1999/xlink" xlink:title="internal duct" id="ABBRID0EHXAE" xlink:type="simple">ID</abbrev> = internal duct; <abbrev xmlns:xlink="http://www.w3.org/1999/xlink" xlink:title="lateral lobe" id="ABBRID0ELXAE" xlink:type="simple">LL</abbrev> = lateral lobe; <abbrev xmlns:xlink="http://www.w3.org/1999/xlink" xlink:title="lobal septum" id="ABBRID0EPXAE" xlink:type="simple">LS</abbrev> = lobal septum; <abbrev xmlns:xlink="http://www.w3.org/1999/xlink" xlink:title="membranous sac" id="ABBRID0ETXAE" xlink:type="simple">MS</abbrev> = membranous sac; <abbrev xmlns:xlink="http://www.w3.org/1999/xlink" xlink:title="posterior part of spermathecae" id="ABBRID0EXXAE" xlink:type="simple">PP</abbrev> = posterior part of spermathecae. Scale bars: 0.5 mm (equal for <bold>A–C</bold>); 2 mm (equal for <bold>D, E</bold>).</p></caption><graphic xmlns:xlink="http://www.w3.org/1999/xlink" xlink:href="zookeys-1159-133_article-101535__-g003.jpg" position="float" orientation="portrait" xlink:type="simple" id="oo_844867.jpg"><uri content-type="original_file" xlink:type="simple">https://binary.pensoft.net/fig/844867</uri></graphic></fig><p><bold><italic>Copulatory organ</italic> (Fig. <xref ref-type="fig" rid="F3">3A–C</xref>).</bold> Epigynal field wider than long, with short and indistinct anterior bands, slit sensillum absent. Lobal septum wide, anterior part about 1/10 width of epigynal plate, gradually wider to the posterior. Lateral lobes fused, with small median incision and posterior margin slightly bilobed. Internal ducts running parallel along median line. Glandular appendages thumb-like, extend transversally. Posterior part of spermathecae balloon-shaped, relatively large, c. 1.6 times longer than wide; the two <abbrev xmlns:xlink="http://www.w3.org/1999/xlink" xlink:title="posterior part of spermathecae" id="ABBRID0EPYAE" xlink:type="simple">PP</abbrev> separated by about 0.8 width. Fertilization ducts acicular, membranous, located on dorsal-basal surface of spermathecae. Membranous sac between fertilization ducts, more or less triangular.</p></tp:treatment-sec><tp:treatment-sec sec-type="distribution" id="SECID0ETYAE"><title>Distribution.</title><p>Known only from the type locality, Guiyang City, Guizhou, China (Fig. <xref ref-type="fig" rid="F9">9</xref>).</p></tp:treatment-sec><tp:treatment-sec sec-type="comments" id="SECID0E4YAE"><title>Comments.</title><p><italic><tp:taxon-name><tp:taxon-name-part taxon-name-part-type="genus" reg="Sinopoda">Sinopoda</tp:taxon-name-part><tp:taxon-name-part taxon-name-part-type="species" reg="guiyang">guiyang</tp:taxon-name-part></tp:taxon-name></italic> sp. nov. possesses several characters associated with the <italic><tp:taxon-name><tp:taxon-name-part taxon-name-part-type="genus" reg="Sinopoda"/><tp:taxon-name-part taxon-name-part-type="species" reg="globosa">globosa</tp:taxon-name-part></tp:taxon-name></italic>-group (currently comprises six species, see <xref ref-type="bibr" rid="B7">Zhang et al. 2021</xref>: 15, fig. 4) and resembles <italic><tp:taxon-name><tp:taxon-name-part taxon-name-part-type="genus" reg="Sinopoda">S.</tp:taxon-name-part><tp:taxon-name-part taxon-name-part-type="species" reg="ovata">ovata</tp:taxon-name-part></tp:taxon-name></italic> and <italic><tp:taxon-name><tp:taxon-name-part taxon-name-part-type="genus" reg="Sinopoda">S.</tp:taxon-name-part><tp:taxon-name-part taxon-name-part-type="species" reg="triangula">triangula</tp:taxon-name-part></tp:taxon-name></italic> (the core species of the <italic><tp:taxon-name><tp:taxon-name-part taxon-name-part-type="genus" reg="Sinopoda"/><tp:taxon-name-part taxon-name-part-type="species" reg="globosa">globosa</tp:taxon-name-part></tp:taxon-name></italic>-group) for their characteristic genital organs (for a detailed diagnosis, see above), but can be distinguished from all members of the <italic><tp:taxon-name><tp:taxon-name-part taxon-name-part-type="genus" reg="Sinopoda"/><tp:taxon-name-part taxon-name-part-type="species" reg="globosa">globosa</tp:taxon-name-part></tp:taxon-name></italic>-group by the absence of triangular projection in the embolus. Because the embolus of all <italic><tp:taxon-name><tp:taxon-name-part taxon-name-part-type="genus" reg="Sinopoda">S.</tp:taxon-name-part><tp:taxon-name-part taxon-name-part-type="species" reg="globosa">globosa</tp:taxon-name-part></tp:taxon-name></italic>-group species has a subdistally triangular projection, there remains considerable uncertainty about placing this new species into the <italic><tp:taxon-name><tp:taxon-name-part taxon-name-part-type="genus" reg="Sinopoda"/><tp:taxon-name-part taxon-name-part-type="species" reg="globosa">globosa</tp:taxon-name-part></tp:taxon-name></italic>-group.</p><fig id="F4" position="float" orientation="portrait"><object-id xmlns:xlink="http://www.w3.org/1999/xlink" content-type="doi" xlink:type="simple">10.3897/zookeys.1159.101535.figure4</object-id><object-id xmlns:xlink="http://www.w3.org/1999/xlink" content-type="arpha" xlink:type="simple">7940F8C1-2349-5016-B424-35607E17481A</object-id><label>Figure 4.</label><caption><p>Male palp of the topotype of <italic><tp:taxon-name><tp:taxon-name-part taxon-name-part-type="genus" reg="Sinopoda">Sinopoda</tp:taxon-name-part><tp:taxon-name-part taxon-name-part-type="species" reg="horizontalis">horizontalis</tp:taxon-name-part></tp:taxon-name></italic><bold>A</bold> ventral view <bold>B</bold> dorsal view <bold>C</bold> prolateral view <bold>D</bold> retrolateral view. Abbreviations: C = conductor; <abbrev xmlns:xlink="http://www.w3.org/1999/xlink" xlink:title="cymbium" id="ABBRID0EW3AE" xlink:type="simple">Cy</abbrev> = cymbium; <abbrev xmlns:xlink="http://www.w3.org/1999/xlink" xlink:title="dorsal branch of RTA" id="ABBRID0E13AE" xlink:type="simple">dRTA</abbrev> = dorsal branch of <abbrev xmlns:xlink="http://www.w3.org/1999/xlink" xlink:title="retrolateral tibial apophysis" id="ABBRID0E53AE" xlink:type="simple">RTA</abbrev>; E = embolus; <abbrev xmlns:xlink="http://www.w3.org/1999/xlink" xlink:title="embolic apophysis" id="ABBRID0EC4AE" xlink:type="simple">EA</abbrev> = embolic apophysis; <abbrev xmlns:xlink="http://www.w3.org/1999/xlink" xlink:title="embolic base" id="ABBRID0EG4AE" xlink:type="simple">EB</abbrev> = embolic base; <abbrev xmlns:xlink="http://www.w3.org/1999/xlink" xlink:title="spermophor" id="ABBRID0EK4AE" xlink:type="simple">Sp</abbrev> = spermophor; <abbrev xmlns:xlink="http://www.w3.org/1999/xlink" xlink:title="subtegulum" id="ABBRID0EO4AE" xlink:type="simple">St</abbrev> = subtegulum; T = tegulum; <abbrev xmlns:xlink="http://www.w3.org/1999/xlink" xlink:title="ventral branch of RTA" id="ABBRID0ES4AE" xlink:type="simple">vRTA</abbrev> = ventral branch of <abbrev xmlns:xlink="http://www.w3.org/1999/xlink" xlink:title="retrolateral tibial apophysis" id="ABBRID0EW4AE" xlink:type="simple">RTA</abbrev>. Scale bar: 1 mm (equal for <bold>A–D</bold>).</p></caption><graphic xmlns:xlink="http://www.w3.org/1999/xlink" xlink:href="zookeys-1159-133_article-101535__-g004.jpg" position="float" orientation="portrait" xlink:type="simple" id="oo_844868.jpg"><uri content-type="original_file" xlink:type="simple">https://binary.pensoft.net/fig/844868</uri></graphic></fig></tp:treatment-sec><tp:treatment-sec><!--Section generated to contain objects referenced in tp:taxon-treatment.--><fig id="F9" position="float" orientation="portrait"><object-id xmlns:xlink="http://www.w3.org/1999/xlink" content-type="doi" xlink:type="simple">10.3897/zookeys.1159.101535.figure9</object-id><object-id xmlns:xlink="http://www.w3.org/1999/xlink" content-type="arpha" xlink:type="simple">5F5F107C-D2DF-52DD-A59D-1D7025BB5F50</object-id><label>Figure 9.</label><caption><p>Distribution records of the <italic><tp:taxon-name><tp:taxon-name-part taxon-name-part-type="genus" reg="Sinopoda">Sinopoda</tp:taxon-name-part></tp:taxon-name></italic> species treated in this paper: <italic><tp:taxon-name><tp:taxon-name-part taxon-name-part-type="genus" reg="Sinopoda">S.</tp:taxon-name-part><tp:taxon-name-part taxon-name-part-type="species" reg="horizontalis">horizontalis</tp:taxon-name-part></tp:taxon-name></italic> Zhong, Cao &amp; Liu, 2017 (orange circle: Fujian Province: Wuyishan City, Wuyishan National Nature Reserve), <italic><tp:taxon-name><tp:taxon-name-part taxon-name-part-type="genus" reg="Sinopoda">S.</tp:taxon-name-part><tp:taxon-name-part taxon-name-part-type="species" reg="guiyang">guiyang</tp:taxon-name-part></tp:taxon-name></italic> sp. nov. (blue circle: Guizhou Province, Guiyang City, Xinpu Town, Xiangzhigou), <italic><tp:taxon-name><tp:taxon-name-part taxon-name-part-type="genus" reg="Sinopoda">S.</tp:taxon-name-part><tp:taxon-name-part taxon-name-part-type="species" reg="xishui">xishui</tp:taxon-name-part></tp:taxon-name></italic> sp. nov. (red circle: Guizhou Province, Zunyi City, Xishui National Nature Reserve).</p></caption><graphic xmlns:xlink="http://www.w3.org/1999/xlink" xlink:href="zookeys-1159-133_article-101535__-g009.jpg" position="float" orientation="portrait" xlink:type="simple" id="oo_844873.jpg"><uri content-type="original_file" xlink:type="simple">https://binary.pensoft.net/fig/844873</uri></graphic></fig></tp:treatment-sec><ref-list><ref id="B11"><mixed-citation xmlns:xlink="http://www.w3.org/1999/xlink" xlink:type="simple"><person-group><name name-style="western"><surname>Zhong</surname><given-names>Y</given-names></name><name name-style="western"><surname>Jäger</surname><given-names>P</given-names></name><name name-style="western"><surname>Chen</surname><given-names>J</given-names></name><name name-style="western"><surname>Liu</surname><given-names>J</given-names></name></person-group> (<year>2019</year>) <article-title>Taxonomic study of <italic><tp:taxon-name><tp:taxon-name-part taxon-name-part-type="genus">Sinopoda</tp:taxon-name-part></tp:taxon-name></italic> spiders from China (<tp:taxon-name><tp:taxon-name-part taxon-name-part-type="order">Araneae</tp:taxon-name-part></tp:taxon-name>: <tp:taxon-name><tp:taxon-name-part taxon-name-part-type="family">Sparassidae</tp:taxon-name-part></tp:taxon-name>).</article-title><source>Zootaxa</source><volume>4607</volume>(<issue>1</issue>): <fpage>1</fpage>–<lpage>81</lpage>. <ext-link xlink:href="10.11646/zootaxa.4607.1.1" ext-link-type="doi" xlink:type="simple">https://doi.org/10.11646/zootaxa.4607.1.1</ext-link></mixed-citation></ref><ref id="B3"><mixed-citation xmlns:xlink="http://www.w3.org/1999/xlink" xlink:type="simple"><person-group><name name-style="western"><surname>Liu</surname><given-names>J</given-names></name><name name-style="western"><surname>Li</surname><given-names>SQ</given-names></name><name name-style="western"><surname>Jäger</surname><given-names>P</given-names></name></person-group> (<year>2008</year>) <article-title>New cave-dwelling huntsman spider species of the genus <italic><tp:taxon-name><tp:taxon-name-part taxon-name-part-type="genus">Sinopoda</tp:taxon-name-part></tp:taxon-name></italic> (<tp:taxon-name><tp:taxon-name-part taxon-name-part-type="order">Araneae</tp:taxon-name-part></tp:taxon-name>: <tp:taxon-name><tp:taxon-name-part taxon-name-part-type="family">Sparassidae</tp:taxon-name-part></tp:taxon-name>) from southern China.</article-title><source>Zootaxa</source><volume>1857</volume>(<issue>1</issue>): <fpage>1</fpage>–<lpage>20</lpage>. <ext-link xlink:href="10.11646/zootaxa.1857.1.1" ext-link-type="doi" xlink:type="simple">https://doi.org/10.11646/zootaxa.1857.1.1</ext-link></mixed-citation></ref><ref id="B7"><mixed-citation xmlns:xlink="http://www.w3.org/1999/xlink" xlink:type="simple"><person-group><name name-style="western"><surname>Zhang</surname><given-names>H</given-names></name><name name-style="western"><surname>Zhong</surname><given-names>Y</given-names></name><name name-style="western"><surname>Zhu</surname><given-names>Y</given-names></name><name name-style="western"><surname>Agnarsson</surname><given-names>I</given-names></name><name name-style="western"><surname>Liu</surname><given-names>J</given-names></name></person-group> (<year>2021</year>) A molecular phylogeny of the Chinese <italic><tp:taxon-name><tp:taxon-name-part taxon-name-part-type="genus">Sinopoda</tp:taxon-name-part></tp:taxon-name></italic> spiders (<tp:taxon-name><tp:taxon-name-part taxon-name-part-type="family">Sparassidae</tp:taxon-name-part></tp:taxon-name>, <tp:taxon-name><tp:taxon-name-part taxon-name-part-type="subfamily">Heteropodinae</tp:taxon-name-part></tp:taxon-name>): implications for taxonomy. PeerJ 9: e11775. [26 pp] <ext-link xlink:href="10.7717/peerj.11775" ext-link-type="doi" xlink:type="simple">https://doi.org/10.7717/peerj.11775</ext-link></mixed-citation></ref></ref-list></tp:taxon-treatment>
