# Supplementary material for: ﻿Two new species of Sinopoda from China, with first description of the male of S.horizontalis Zhong, Cao & Liu, 2017 (Araneae, Sparassidae)
Source: Zookeys. 2023 May 2;1159:133–55. doi: 10.3897/zookeys.1159.101535 (PMC10193276; doi:10.3897/zookeys.1159.101535)
Supplement: XML Treatment for Sinopoda horizontalis [file zookeys.1159.101535-treatment3.xml]

<!DOCTYPE tp:taxon-treatment
  PUBLIC "-//TaxonX//DTD Taxonomic Treatment Publishing DTD v0 20100105//EN" "tax-treatment-NSO.dtd">
<tp:taxon-treatment xmlns:tp="http://www.plazi.org/taxpub"><tp:treatment-meta><kwd-group><label>Taxon classification</label><kwd>
                <named-content content-type="kingdom">Animalia</named-content>
              </kwd><kwd>
                <named-content content-type="order">Araneae</named-content>
              </kwd><kwd>
                <named-content content-type="family">Sparassidae</named-content>
              </kwd></kwd-group><mixed-citation publication-type="journal"><person-group><name><surname>Zhang</surname><given-names>Jianshuang</given-names></name><name><surname>Xing</surname><given-names>Yuanqian</given-names></name><name><surname>Yang</surname><given-names>Jinghui</given-names></name><name><surname>Yu</surname><given-names>Hao</given-names></name><name><surname>Zhong</surname><given-names>Yang</given-names></name></person-group><article-title>﻿Two new species of <italic><tp:taxon-name><tp:taxon-name-part taxon-name-part-type="genus" reg="Sinopoda">Sinopoda</tp:taxon-name-part></tp:taxon-name></italic> from China, with first description of the male of <italic><tp:taxon-name><tp:taxon-name-part taxon-name-part-type="genus" reg="Sinopoda">S.</tp:taxon-name-part><tp:taxon-name-part taxon-name-part-type="species" reg="horizontalis">horizontalis</tp:taxon-name-part></tp:taxon-name></italic> Zhong, Cao &amp; Liu, 2017 (<tp:taxon-name><tp:taxon-name-part taxon-name-part-type="order">Araneae</tp:taxon-name-part></tp:taxon-name>, <tp:taxon-name><tp:taxon-name-part taxon-name-part-type="family">Sparassidae</tp:taxon-name-part></tp:taxon-name>)</article-title><source>Zookeys</source><day>02</day><month>05</month><year>2023</year><volume>1159</volume><fpage>133</fpage><lpage>155</lpage><pub-id pub-id-type="doi">10.3897/zookeys.1159.101535</pub-id></mixed-citation></tp:treatment-meta><tp:nomenclature><label>﻿</label><tp:taxon-name>
              <object-id xmlns:xlink="http://www.w3.org/1999/xlink" content-type="arpha" xlink:type="simple">719FAB83-3084-5101-9A95-D693A78E29F2</object-id>
              <tp:taxon-name-part taxon-name-part-type="genus" reg="Sinopoda">Sinopoda</tp:taxon-name-part>
              <tp:taxon-name-part taxon-name-part-type="species" reg="horizontalis">horizontalis</tp:taxon-name-part>
            </tp:taxon-name><tp:taxon-authority>Zhong, Cao &amp; Liu, 2017</tp:taxon-authority><xref ref-type="fig" rid="F4">Figs 4</xref><xref ref-type="fig" rid="F5">, 5</xref><xref ref-type="fig" rid="F6">, 6</xref><xref ref-type="fig" rid="F9">, 9</xref><tp:nomenclature-citation-list><tp:nomenclature-citation><tp:taxon-name>
                  <tp:taxon-name-part taxon-name-part-type="genus" reg="Sinopoda">Sinopoda</tp:taxon-name-part>
                  <tp:taxon-name-part taxon-name-part-type="species" reg="horizontalis">horizontalis</tp:taxon-name-part>
                </tp:taxon-name><comment>Zhong, Cao &amp; Liu, 2017: 157, figs 5A, B, 6A, B, 15A, B (♀).</comment></tp:nomenclature-citation></tp:nomenclature-citation-list></tp:nomenclature><tp:treatment-sec sec-type="Holotype examined" id="SECID0EEAAG"><title>Holotype examined.</title><p>♀ (ZY-2013-SPA007), China: Fujian Province: Wuyishan City, Wuyishan National Nature Reserve, <named-content xmlns:xlink="http://www.w3.org/1999/xlink" content-type="dwc:verbatimCoordinates" xlink:type="simple"><named-content content-type="geo-json" specific-use="{&#34;type&#34;:&#34;Point&#34;,&#34;coordinates&#34;:[117.290000,27.350000]}" id="NCID0ENAAG" xlink:type="simple">27.35°N, 117.29°E</named-content></named-content>, c. 1152 m, by hand, 16 VI 2013, Y. Zhong and X.W. Cao leg.</p></tp:treatment-sec><tp:treatment-sec sec-type="material" id="SECID0ERAAG"><title>New material examined.</title><p>3♂, 1♀ (ZY-2021-SPA011–014). Same locality as holotype, by hand, 16.VI.2021, Y. Zhong leg.</p></tp:treatment-sec><tp:treatment-sec sec-type="diagnosis" id="SECID0EWAAG"><title>Diagnosis.</title><p>Males of <italic><tp:taxon-name><tp:taxon-name-part taxon-name-part-type="genus" reg="Sinopoda">S.</tp:taxon-name-part><tp:taxon-name-part taxon-name-part-type="species" reg="horizontalis">horizontalis</tp:taxon-name-part></tp:taxon-name></italic> resemble those of <italic><tp:taxon-name><tp:taxon-name-part taxon-name-part-type="genus" reg="Sinopoda">S.</tp:taxon-name-part><tp:taxon-name-part taxon-name-part-type="species" reg="hamata">hamata</tp:taxon-name-part></tp:taxon-name></italic> (Fox, 1937) and <italic><tp:taxon-name><tp:taxon-name-part taxon-name-part-type="genus" reg="Sinopoda">S.</tp:taxon-name-part><tp:taxon-name-part taxon-name-part-type="species" reg="liui">liui</tp:taxon-name-part></tp:taxon-name></italic> Zhong, Cao &amp; Liu, 2017 in the general shape of the male palp. The palps of the three species share the similarly shaped conductor and embolus, and the distinctly long, ribbon-shaped <abbrev xmlns:xlink="http://www.w3.org/1999/xlink" xlink:title="dorsal branch of RTA" id="ABBRID0E4BAG" xlink:type="simple">dRTA</abbrev> which with lumpy margins, but differ in the following: the <abbrev xmlns:xlink="http://www.w3.org/1999/xlink" xlink:title="ventral branch of RTA" id="ABBRID0EBCAG" xlink:type="simple">vRTA</abbrev> digitiform, distinctly longer than wide, apex blunt in <italic><tp:taxon-name><tp:taxon-name-part taxon-name-part-type="genus" reg="Sinopoda">S.</tp:taxon-name-part><tp:taxon-name-part taxon-name-part-type="species" reg="horizontalis">horizontalis</tp:taxon-name-part></tp:taxon-name></italic> (vs. laminar, distinctly wider than long in <italic><tp:taxon-name><tp:taxon-name-part taxon-name-part-type="genus" reg="Sinopoda">S.</tp:taxon-name-part><tp:taxon-name-part taxon-name-part-type="species" reg="hamata">hamata</tp:taxon-name-part></tp:taxon-name></italic>, thumb-shaped, apex beak-shaped and relatively sharper in <italic><tp:taxon-name><tp:taxon-name-part taxon-name-part-type="genus" reg="Sinopoda">S.</tp:taxon-name-part><tp:taxon-name-part taxon-name-part-type="species" reg="liui">liui</tp:taxon-name-part></tp:taxon-name></italic>) (cf. Fig. <xref ref-type="fig" rid="F4">4A, B, D</xref> and <xref ref-type="bibr" rid="B10">Zhong et al. 2018</xref>: figs 6C, 7C and <xref ref-type="bibr" rid="B11">Zhong et al. 2019</xref>: figs 31C, 32C). Females also resemble those of <italic><tp:taxon-name><tp:taxon-name-part taxon-name-part-type="genus" reg="Sinopoda">S.</tp:taxon-name-part><tp:taxon-name-part taxon-name-part-type="species" reg="hamata">hamata</tp:taxon-name-part></tp:taxon-name></italic> and <italic><tp:taxon-name><tp:taxon-name-part taxon-name-part-type="genus" reg="Sinopoda">S.</tp:taxon-name-part><tp:taxon-name-part taxon-name-part-type="species" reg="liui">liui</tp:taxon-name-part></tp:taxon-name></italic> in having the strongly narrow lobal septum anteriorly, and the distinctly bilobed posterior margin of epigynal plate, but can be recognised from <italic><tp:taxon-name><tp:taxon-name-part taxon-name-part-type="genus" reg="Sinopoda">S.</tp:taxon-name-part><tp:taxon-name-part taxon-name-part-type="species" reg="hamata">hamata</tp:taxon-name-part></tp:taxon-name></italic> by the internal ducts running parallel along median line (vs. convergent anteriorly but distinctly oblique posteriorly) (cf. Fig. <xref ref-type="fig" rid="F6">6C–F</xref> and <xref ref-type="bibr" rid="B10">Zhong et al. 2018</xref>: figs 6D, E, 7D, E); and from <italic><tp:taxon-name><tp:taxon-name-part taxon-name-part-type="genus" reg="Sinopoda">S.</tp:taxon-name-part><tp:taxon-name-part taxon-name-part-type="species" reg="liui">liui</tp:taxon-name-part></tp:taxon-name></italic> can be recognised by the posterior part of spermathecae are proportionately longer, nearly 2/5 length of internal ducts (vs. proportionately much shorter, no more than 1/4 length of internal ducts) (cf. Fig. <xref ref-type="fig" rid="F6">6C–F</xref> and <xref ref-type="bibr" rid="B11">Zhong et al. 2019</xref>: fig. 33B and <xref ref-type="bibr" rid="B9">Zhong et al. 2017</xref>: figs 5D, 6D).</p></tp:treatment-sec><tp:treatment-sec sec-type="description" id="SECID0ESFAG"><title>Description.</title><p><bold>Male (ZY-2021-SPA011).</bold> Total length 14.8. Prosoma 7.0 long, 6.7 wide, anterior width of prosoma 3.4. Opisthosoma 7.8 long, 5.2 wide. <bold><italic>Eye sizes and interdistances</italic></bold>: <abbrev xmlns:xlink="http://www.w3.org/1999/xlink" xlink:title="anterior median eye" id="ABBRID0E4FAG" xlink:type="simple">AME</abbrev> 0.24, <abbrev xmlns:xlink="http://www.w3.org/1999/xlink" xlink:title="anterior lateral eye" id="ABBRID0EBGAG" xlink:type="simple">ALE</abbrev> 0.45, <abbrev xmlns:xlink="http://www.w3.org/1999/xlink" xlink:title="posterior median eye" id="ABBRID0EFGAG" xlink:type="simple">PME</abbrev> 0.22, <abbrev xmlns:xlink="http://www.w3.org/1999/xlink" xlink:title="posterior lateral eye" id="ABBRID0EJGAG" xlink:type="simple">PLE</abbrev> 0.50, <abbrev xmlns:xlink="http://www.w3.org/1999/xlink" xlink:title="distance between AMEs" id="ABBRID0ENGAG" xlink:type="simple">AME–AME</abbrev> 0.21, <abbrev xmlns:xlink="http://www.w3.org/1999/xlink" xlink:title="distance between AME and ALE" id="ABBRID0ERGAG" xlink:type="simple">AME–ALE</abbrev> 0.13, <abbrev xmlns:xlink="http://www.w3.org/1999/xlink" xlink:title="distance between PMEs" id="ABBRID0EVGAG" xlink:type="simple">PME–PME</abbrev> 0.41, <abbrev xmlns:xlink="http://www.w3.org/1999/xlink" xlink:title="distance between PME and PLE" id="ABBRID0EZGAG" xlink:type="simple">PME–PLE</abbrev> 0.38, <abbrev xmlns:xlink="http://www.w3.org/1999/xlink" xlink:title="distance between AME and PME" id="ABBRID0E4GAG" xlink:type="simple">AME–PME</abbrev> 0.48, <abbrev xmlns:xlink="http://www.w3.org/1999/xlink" xlink:title="anterior lateral eye" id="ABBRID0EBHAG" xlink:type="simple">ALE</abbrev>–<abbrev xmlns:xlink="http://www.w3.org/1999/xlink" xlink:title="posterior lateral eye" id="ABBRID0EFHAG" xlink:type="simple">PLE</abbrev> 0.40, <abbrev xmlns:xlink="http://www.w3.org/1999/xlink" xlink:title="clypeus height" id="ABBRID0EJHAG" xlink:type="simple">CH</abbrev><abbrev xmlns:xlink="http://www.w3.org/1999/xlink" xlink:title="anterior median eye" id="ABBRID0ENHAG" xlink:type="simple">AME</abbrev> 0.29, <abbrev xmlns:xlink="http://www.w3.org/1999/xlink" xlink:title="clypeus height" id="ABBRID0ERHAG" xlink:type="simple">CH</abbrev><abbrev xmlns:xlink="http://www.w3.org/1999/xlink" xlink:title="anterior lateral eye" id="ABBRID0EVHAG" xlink:type="simple">ALE</abbrev> 0.35. <bold><italic>Spination</italic></bold>: Palp: 131, 101, 1021; Fe: I–III 323, IV 321; Pa: I–IV 101; Ti: I–IV 2226; Mt: I–II 1014, III 2026, IV 3036. <bold><italic>Measurements of palp and legs</italic></bold>: Palp 9.7 (2.8, 2.0, 2.1, 2.8), I 34.0 (9.9, 3.8, 8.4, 8.9, 3.0), II 35.8 (10.6, 3.8, 9.0, 9.5, 2.9), III 27.7 (7.8, 3.6, 7.2, 7.0, 2.1), IV 28.9 (8.6, 3.1, 7.0, 7.7, 2.5). Leg formula: II-I-IV-III. Cheliceral furrow with three anterior and four posterior teeth, and with ~ 32 denticles.</p><p><bold><italic>Colouration in ethanol</italic> (Fig. <xref ref-type="fig" rid="F5">5D, E</xref>).</bold> Prosoma dark yellowish to brown, with yellow submarginal transversal band at posterior part. Median band of prosoma bright yellowish-brown, lateral bands brown and not distinctly delimited to median band. Fovea and radial furrows distinctly marked. Chelicerae dark reddish-brown. Sternum light yellow, margin slightly darker. Endites and labium yellowish, both with distal parts brighter. Legs dark yellowish-brown, covered by short spines. Dorsal opisthosoma brown, with an irregular yellow media band, reaching 2/3 of abdomen length, with five pairs of inconspicuous black dots on each side; ventral opisthosoma yellowish-brown with irregular pattern and two longitudinal yellow lines between epigastric furrow and spinnerets.</p><fig id="F5" position="float" orientation="portrait"><object-id xmlns:xlink="http://www.w3.org/1999/xlink" content-type="doi" xlink:type="simple">10.3897/zookeys.1159.101535.figure5</object-id><object-id xmlns:xlink="http://www.w3.org/1999/xlink" content-type="arpha" xlink:type="simple">9B7A5F09-F507-5DBF-956A-4C4BEE805F43</object-id><label>Figure 5.</label><caption><p><italic><tp:taxon-name><tp:taxon-name-part taxon-name-part-type="genus" reg="Sinopoda">Sinopoda</tp:taxon-name-part><tp:taxon-name-part taxon-name-part-type="species" reg="horizontalis">horizontalis</tp:taxon-name-part></tp:taxon-name></italic>, male topotype, palpal bulb (<bold>A–C</bold>) and habitus (<bold>D, E</bold>) <bold>A</bold> prolateral view <bold>B</bold> ventral view <bold>C</bold> retrolateral view <bold>D</bold> dorsal view <bold>E</bold> ventral view. Abbreviations: C = conductor; E = embolus; <abbrev xmlns:xlink="http://www.w3.org/1999/xlink" xlink:title="embolic apophysis" id="ABBRID0EQJAG" xlink:type="simple">EA</abbrev> = embolic apophysis; <abbrev xmlns:xlink="http://www.w3.org/1999/xlink" xlink:title="embolic base" id="ABBRID0EUJAG" xlink:type="simple">EB</abbrev> = embolic base; <abbrev xmlns:xlink="http://www.w3.org/1999/xlink" xlink:title="spermophor" id="ABBRID0EYJAG" xlink:type="simple">Sp</abbrev> = spermophor; <abbrev xmlns:xlink="http://www.w3.org/1999/xlink" xlink:title="subtegulum" id="ABBRID0E3JAG" xlink:type="simple">St</abbrev> = subtegulum; T = tegulum. Scale bars: 0.2 mm (equal for <bold>A–C</bold>); 5 mm (equal for <bold>D, E</bold>).</p></caption><graphic xmlns:xlink="http://www.w3.org/1999/xlink" xlink:href="zookeys-1159-133_article-101535__-g005.jpg" position="float" orientation="portrait" xlink:type="simple" id="oo_844869.jpg"><uri content-type="original_file" xlink:type="simple">https://binary.pensoft.net/fig/844869</uri></graphic></fig><p><bold><italic>Palp</italic> (Figs <xref ref-type="fig" rid="F4">4</xref>, <xref ref-type="fig" rid="F5">5A–C</xref>).</bold> Cymbium distinctly longer than tibia. Embolus filiform, Ƨ-shaped, arising from tegulum at nearly the 7–8 o’clock position in ventral view, terminating at c. 12 o’clock position. Conductor long, c. 2/3 of the tegulum length, curving medially, arising at 12- 1o’clock position from tegulum. Tegulum oval, slightly bulged, medially with distinct spermophore, proximally covering embolic base; spermophore &lt;-shaped in ventral view. <abbrev xmlns:xlink="http://www.w3.org/1999/xlink" xlink:title="retrolateral tibial apophysis" id="ABBRID0EYKAG" xlink:type="simple">RTA</abbrev> arising mesially to distally from tibia, ventrally with distinct brush of stiff setae. <abbrev xmlns:xlink="http://www.w3.org/1999/xlink" xlink:title="dorsal branch of RTA" id="ABBRID0E3KAG" xlink:type="simple">dRTA</abbrev> ribbon-shaped, distinctly long, curved and tapering, almost extending media part of cymbium; <abbrev xmlns:xlink="http://www.w3.org/1999/xlink" xlink:title="ventral branch of RTA" id="ABBRID0EALAG" xlink:type="simple">vRTA</abbrev> digitiform, relatively short, about 1/2 of tibia length, apex round.</p><p><bold>Female (ZY-2021-SPA014).</bold> Total length 14.9. Prosoma 7.6 long, 7.3 wide, anterior width of prosoma 4.5. Opisthosoma 9.3 long, 5.8 wide. <bold><italic>Eye sizes and interdistances</italic></bold>: <abbrev xmlns:xlink="http://www.w3.org/1999/xlink" xlink:title="anterior median eye" id="ABBRID0ELLAG" xlink:type="simple">AME</abbrev> 0.30, <abbrev xmlns:xlink="http://www.w3.org/1999/xlink" xlink:title="anterior lateral eye" id="ABBRID0EPLAG" xlink:type="simple">ALE</abbrev> 0.48, <abbrev xmlns:xlink="http://www.w3.org/1999/xlink" xlink:title="posterior median eye" id="ABBRID0ETLAG" xlink:type="simple">PME</abbrev> 0.36, <abbrev xmlns:xlink="http://www.w3.org/1999/xlink" xlink:title="posterior lateral eye" id="ABBRID0EXLAG" xlink:type="simple">PLE</abbrev> 0.58, <abbrev xmlns:xlink="http://www.w3.org/1999/xlink" xlink:title="distance between AMEs" id="ABBRID0E2LAG" xlink:type="simple">AME–AME</abbrev> 0.25, <abbrev xmlns:xlink="http://www.w3.org/1999/xlink" xlink:title="distance between AME and ALE" id="ABBRID0E6LAG" xlink:type="simple">AME–ALE</abbrev> 0.17, <abbrev xmlns:xlink="http://www.w3.org/1999/xlink" xlink:title="distance between PMEs" id="ABBRID0EDMAG" xlink:type="simple">PME–PME</abbrev> 0.45, <abbrev xmlns:xlink="http://www.w3.org/1999/xlink" xlink:title="distance between PME and PLE" id="ABBRID0EHMAG" xlink:type="simple">PME–PLE</abbrev> 0.61, <abbrev xmlns:xlink="http://www.w3.org/1999/xlink" xlink:title="distance between AME and PME" id="ABBRID0ELMAG" xlink:type="simple">AME–PME</abbrev> 0.62, <abbrev xmlns:xlink="http://www.w3.org/1999/xlink" xlink:title="anterior lateral eye" id="ABBRID0EPMAG" xlink:type="simple">ALE</abbrev>–<abbrev xmlns:xlink="http://www.w3.org/1999/xlink" xlink:title="posterior lateral eye" id="ABBRID0ETMAG" xlink:type="simple">PLE</abbrev> 0.66, <abbrev xmlns:xlink="http://www.w3.org/1999/xlink" xlink:title="clypeus height" id="ABBRID0EXMAG" xlink:type="simple">CH</abbrev><abbrev xmlns:xlink="http://www.w3.org/1999/xlink" xlink:title="anterior median eye" id="ABBRID0E2MAG" xlink:type="simple">AME</abbrev> 0.31, <abbrev xmlns:xlink="http://www.w3.org/1999/xlink" xlink:title="clypeus height" id="ABBRID0E6MAG" xlink:type="simple">CH</abbrev><abbrev xmlns:xlink="http://www.w3.org/1999/xlink" xlink:title="anterior lateral eye" id="ABBRID0EDNAG" xlink:type="simple">ALE</abbrev> 0.45. <bold><italic>Spination</italic></bold>: Palp: 131, 101, 2121, 1014; Fe: I–III 323, IV 321; Pa: I–IV 101; Ti: I–III 2024, IV 2124; Mt: I–II 1014, III 2026, IV 3036. <bold><italic>Measurements of palp and legs</italic></bold>: Palp 9.6 (2.8, 1.4, 2.2, 3.2), I 24.3 (6.3, 2.6, 6.3, 6.6, 2.5), II 25.9 (8.3, 3.3, 7.1, 5.2, 2.0), III 20.2 (7.7, 3.4, 3.6, 3.8, 1.7), IV 22.2 (7.1, 2.5, 5.8, 4.9, 1.9). Leg formula: II-IV-III-I. Cheliceral furrow with three anterior and four posterior teeth, and with ~ 40 denticles. Colouration in ethanol as in males, but body slightly darker (Fig. <xref ref-type="fig" rid="F6">6A, B</xref>; see <xref ref-type="bibr" rid="B9">Zhong et al. (2017)</xref> for others described). Copulatory organ as in Fig. <xref ref-type="fig" rid="F6">6C, D</xref> (topotype) and Fig. <xref ref-type="fig" rid="F6">6E, F</xref> (holotype).</p><fig id="F6" position="float" orientation="portrait"><object-id xmlns:xlink="http://www.w3.org/1999/xlink" content-type="doi" xlink:type="simple">10.3897/zookeys.1159.101535.figure6</object-id><object-id xmlns:xlink="http://www.w3.org/1999/xlink" content-type="arpha" xlink:type="simple">F03A8EA3-1A3D-5BC3-8B03-299DE8976C31</object-id><label>Figure 6.</label><caption><p><italic><tp:taxon-name><tp:taxon-name-part taxon-name-part-type="genus" reg="Sinopoda">Sinopoda</tp:taxon-name-part><tp:taxon-name-part taxon-name-part-type="species" reg="horizontalis">horizontalis</tp:taxon-name-part></tp:taxon-name></italic>, habitus (<bold>A, B</bold>) and epigyne (<bold>C, D</bold>) of female topotype, and epigyne (<bold>E, F</bold>) of female holotype <bold>A</bold> dorsal view <bold>B</bold> ventral view <bold>C, E</bold> cleared and macerated, ventral view <bold>D, F</bold> cleared and macerated, dorsal view. <abbrev xmlns:xlink="http://www.w3.org/1999/xlink" xlink:title="anterior band" id="ABBRID0EDPAG" xlink:type="simple">AB</abbrev> = anterior band; <abbrev xmlns:xlink="http://www.w3.org/1999/xlink" xlink:title="fertilization duct" id="ABBRID0EHPAG" xlink:type="simple">FD</abbrev> = fertilization duct; <abbrev xmlns:xlink="http://www.w3.org/1999/xlink" xlink:title="glandular appendage" id="ABBRID0ELPAG" xlink:type="simple">GA</abbrev> = glandular appendage; <abbrev xmlns:xlink="http://www.w3.org/1999/xlink" xlink:title="internal duct" id="ABBRID0EPPAG" xlink:type="simple">ID</abbrev> = internal duct; <abbrev xmlns:xlink="http://www.w3.org/1999/xlink" xlink:title="lateral lobe" id="ABBRID0ETPAG" xlink:type="simple">LL</abbrev> = lateral lobe; <abbrev xmlns:xlink="http://www.w3.org/1999/xlink" xlink:title="lobal septum" id="ABBRID0EXPAG" xlink:type="simple">LS</abbrev> = lobal septum; <abbrev xmlns:xlink="http://www.w3.org/1999/xlink" xlink:title="membranous sac" id="ABBRID0E2PAG" xlink:type="simple">MS</abbrev> = membranous sac; <abbrev xmlns:xlink="http://www.w3.org/1999/xlink" xlink:title="posterior part of spermathecae" id="ABBRID0E6PAG" xlink:type="simple">PP</abbrev> = posterior part of spermathecae. Scale bars: 5 mm (equal for <bold>A, B</bold>); 0.5 mm (equal for <bold>C, D</bold>, equal for <bold>E, F</bold>).</p></caption><graphic xmlns:xlink="http://www.w3.org/1999/xlink" xlink:href="zookeys-1159-133_article-101535__-g006.jpg" position="float" orientation="portrait" xlink:type="simple" id="oo_844870.jpg"><uri content-type="original_file" xlink:type="simple">https://binary.pensoft.net/fig/844870</uri></graphic></fig></tp:treatment-sec><tp:treatment-sec sec-type="distribution" id="SECID0EOQAG"><title>Distribution.</title><p>Known only from the type locality, Wuyishan National Nature Reserve, Fujian, China (Fig. <xref ref-type="fig" rid="F9">9</xref>).</p></tp:treatment-sec><tp:treatment-sec><!--Section generated to contain objects referenced in tp:taxon-treatment.--><fig id="F4" position="float" orientation="portrait"><object-id xmlns:xlink="http://www.w3.org/1999/xlink" content-type="doi" xlink:type="simple">10.3897/zookeys.1159.101535.figure4</object-id><object-id xmlns:xlink="http://www.w3.org/1999/xlink" content-type="arpha" xlink:type="simple">7940F8C1-2349-5016-B424-35607E17481A</object-id><label>Figure 4.</label><caption><p>Male palp of the topotype of <italic><tp:taxon-name><tp:taxon-name-part taxon-name-part-type="genus" reg="Sinopoda">Sinopoda</tp:taxon-name-part><tp:taxon-name-part taxon-name-part-type="species" reg="horizontalis">horizontalis</tp:taxon-name-part></tp:taxon-name></italic><bold>A</bold> ventral view <bold>B</bold> dorsal view <bold>C</bold> prolateral view <bold>D</bold> retrolateral view. Abbreviations: C = conductor; <abbrev xmlns:xlink="http://www.w3.org/1999/xlink" xlink:title="cymbium" id="ABBRID0EW3AE" xlink:type="simple">Cy</abbrev> = cymbium; <abbrev xmlns:xlink="http://www.w3.org/1999/xlink" xlink:title="dorsal branch of RTA" id="ABBRID0E13AE" xlink:type="simple">dRTA</abbrev> = dorsal branch of <abbrev xmlns:xlink="http://www.w3.org/1999/xlink" xlink:title="retrolateral tibial apophysis" id="ABBRID0E53AE" xlink:type="simple">RTA</abbrev>; E = embolus; <abbrev xmlns:xlink="http://www.w3.org/1999/xlink" xlink:title="embolic apophysis" id="ABBRID0EC4AE" xlink:type="simple">EA</abbrev> = embolic apophysis; <abbrev xmlns:xlink="http://www.w3.org/1999/xlink" xlink:title="embolic base" id="ABBRID0EG4AE" xlink:type="simple">EB</abbrev> = embolic base; <abbrev xmlns:xlink="http://www.w3.org/1999/xlink" xlink:title="spermophor" id="ABBRID0EK4AE" xlink:type="simple">Sp</abbrev> = spermophor; <abbrev xmlns:xlink="http://www.w3.org/1999/xlink" xlink:title="subtegulum" id="ABBRID0EO4AE" xlink:type="simple">St</abbrev> = subtegulum; T = tegulum; <abbrev xmlns:xlink="http://www.w3.org/1999/xlink" xlink:title="ventral branch of RTA" id="ABBRID0ES4AE" xlink:type="simple">vRTA</abbrev> = ventral branch of <abbrev xmlns:xlink="http://www.w3.org/1999/xlink" xlink:title="retrolateral tibial apophysis" id="ABBRID0EW4AE" xlink:type="simple">RTA</abbrev>. Scale bar: 1 mm (equal for <bold>A–D</bold>).</p></caption><graphic xmlns:xlink="http://www.w3.org/1999/xlink" xlink:href="zookeys-1159-133_article-101535__-g004.jpg" position="float" orientation="portrait" xlink:type="simple" id="oo_844868.jpg"><uri content-type="original_file" xlink:type="simple">https://binary.pensoft.net/fig/844868</uri></graphic></fig><fig id="F9" position="float" orientation="portrait"><object-id xmlns:xlink="http://www.w3.org/1999/xlink" content-type="doi" xlink:type="simple">10.3897/zookeys.1159.101535.figure9</object-id><object-id xmlns:xlink="http://www.w3.org/1999/xlink" content-type="arpha" xlink:type="simple">5F5F107C-D2DF-52DD-A59D-1D7025BB5F50</object-id><label>Figure 9.</label><caption><p>Distribution records of the <italic><tp:taxon-name><tp:taxon-name-part taxon-name-part-type="genus" reg="Sinopoda">Sinopoda</tp:taxon-name-part></tp:taxon-name></italic> species treated in this paper: <italic><tp:taxon-name><tp:taxon-name-part taxon-name-part-type="genus" reg="Sinopoda">S.</tp:taxon-name-part><tp:taxon-name-part taxon-name-part-type="species" reg="horizontalis">horizontalis</tp:taxon-name-part></tp:taxon-name></italic> Zhong, Cao &amp; Liu, 2017 (orange circle: Fujian Province: Wuyishan City, Wuyishan National Nature Reserve), <italic><tp:taxon-name><tp:taxon-name-part taxon-name-part-type="genus" reg="Sinopoda">S.</tp:taxon-name-part><tp:taxon-name-part taxon-name-part-type="species" reg="guiyang">guiyang</tp:taxon-name-part></tp:taxon-name></italic> sp. nov. (blue circle: Guizhou Province, Guiyang City, Xinpu Town, Xiangzhigou), <italic><tp:taxon-name><tp:taxon-name-part taxon-name-part-type="genus" reg="Sinopoda">S.</tp:taxon-name-part><tp:taxon-name-part taxon-name-part-type="species" reg="xishui">xishui</tp:taxon-name-part></tp:taxon-name></italic> sp. nov. (red circle: Guizhou Province, Zunyi City, Xishui National Nature Reserve).</p></caption><graphic xmlns:xlink="http://www.w3.org/1999/xlink" xlink:href="zookeys-1159-133_article-101535__-g009.jpg" position="float" orientation="portrait" xlink:type="simple" id="oo_844873.jpg"><uri content-type="original_file" xlink:type="simple">https://binary.pensoft.net/fig/844873</uri></graphic></fig></tp:treatment-sec><ref-list><ref id="B10"><mixed-citation xmlns:xlink="http://www.w3.org/1999/xlink" xlink:type="simple"><person-group><name name-style="western"><surname>Zhong</surname><given-names>Y</given-names></name><name name-style="western"><surname>Jäger</surname><given-names>P</given-names></name><name name-style="western"><surname>Chen</surname><given-names>J</given-names></name><name name-style="western"><surname>Liu</surname><given-names>J</given-names></name></person-group> (<year>2018</year>) <article-title>Taxonomic review of the <italic><tp:taxon-name><tp:taxon-name-part taxon-name-part-type="genus">Sinopoda</tp:taxon-name-part><tp:taxon-name-part taxon-name-part-type="species">okinawana</tp:taxon-name-part></tp:taxon-name></italic>-group (<tp:taxon-name><tp:taxon-name-part taxon-name-part-type="order">Araneae</tp:taxon-name-part></tp:taxon-name>: <tp:taxon-name><tp:taxon-name-part taxon-name-part-type="family">Sparassidae</tp:taxon-name-part></tp:taxon-name>) in China.</article-title><source>Zootaxa</source><volume>4388</volume>(<issue>3</issue>): <fpage>328</fpage>–<lpage>346</lpage>. <ext-link xlink:href="10.11646/zootaxa.4388.3.2" ext-link-type="doi" xlink:type="simple">https://doi.org/10.11646/zootaxa.4388.3.2</ext-link></mixed-citation></ref><ref id="B11"><mixed-citation xmlns:xlink="http://www.w3.org/1999/xlink" xlink:type="simple"><person-group><name name-style="western"><surname>Zhong</surname><given-names>Y</given-names></name><name name-style="western"><surname>Jäger</surname><given-names>P</given-names></name><name name-style="western"><surname>Chen</surname><given-names>J</given-names></name><name name-style="western"><surname>Liu</surname><given-names>J</given-names></name></person-group> (<year>2019</year>) <article-title>Taxonomic study of <italic><tp:taxon-name><tp:taxon-name-part taxon-name-part-type="genus">Sinopoda</tp:taxon-name-part></tp:taxon-name></italic> spiders from China (<tp:taxon-name><tp:taxon-name-part taxon-name-part-type="order">Araneae</tp:taxon-name-part></tp:taxon-name>: <tp:taxon-name><tp:taxon-name-part taxon-name-part-type="family">Sparassidae</tp:taxon-name-part></tp:taxon-name>).</article-title><source>Zootaxa</source><volume>4607</volume>(<issue>1</issue>): <fpage>1</fpage>–<lpage>81</lpage>. <ext-link xlink:href="10.11646/zootaxa.4607.1.1" ext-link-type="doi" xlink:type="simple">https://doi.org/10.11646/zootaxa.4607.1.1</ext-link></mixed-citation></ref><ref id="B9"><mixed-citation xmlns:xlink="http://www.w3.org/1999/xlink" xlink:type="simple"><person-group><name name-style="western"><surname>Zhong</surname><given-names>Y</given-names></name><name name-style="western"><surname>Cao</surname><given-names>XW</given-names></name><name name-style="western"><surname>Liu</surname><given-names>J</given-names></name></person-group> (<year>2017</year>) <article-title>Six <italic><tp:taxon-name><tp:taxon-name-part taxon-name-part-type="genus">Sinopoda</tp:taxon-name-part></tp:taxon-name></italic> species (<tp:taxon-name><tp:taxon-name-part taxon-name-part-type="order">Araneae</tp:taxon-name-part></tp:taxon-name>: <tp:taxon-name><tp:taxon-name-part taxon-name-part-type="family">Sparassidae</tp:taxon-name-part></tp:taxon-name>) from Fujian and Yunnan Provinces in China.</article-title><source>Zootaxa</source><volume>4227</volume>(<issue>2</issue>): <fpage>151</fpage>–<lpage>172</lpage>. <ext-link xlink:href="10.11646/zootaxa.4227.2.1" ext-link-type="doi" xlink:type="simple">https://doi.org/10.11646/zootaxa.4227.2.1</ext-link></mixed-citation></ref></ref-list></tp:taxon-treatment>
