# Supplementary material for: ﻿Two new species of Sinopoda from China, with first description of the male of S.horizontalis Zhong, Cao & Liu, 2017 (Araneae, Sparassidae)
Source: Zookeys. 2023 May 2;1159:133–55. doi: 10.3897/zookeys.1159.101535 (PMC10193276; doi:10.3897/zookeys.1159.101535)
Supplement: XML Treatment for Sinopoda xishui [file zookeys.1159.101535-treatment4.xml]

<!DOCTYPE tp:taxon-treatment
  PUBLIC "-//TaxonX//DTD Taxonomic Treatment Publishing DTD v0 20100105//EN" "tax-treatment-NSO.dtd">
<tp:taxon-treatment xmlns:tp="http://www.plazi.org/taxpub"><tp:treatment-meta><kwd-group><label>Taxon classification</label><kwd>
                <named-content content-type="kingdom">Animalia</named-content>
              </kwd><kwd>
                <named-content content-type="order">Araneae</named-content>
              </kwd><kwd>
                <named-content content-type="family">Sparassidae</named-content>
              </kwd></kwd-group><mixed-citation publication-type="journal"><person-group><name><surname>Zhang</surname><given-names>Jianshuang</given-names></name><name><surname>Xing</surname><given-names>Yuanqian</given-names></name><name><surname>Yang</surname><given-names>Jinghui</given-names></name><name><surname>Yu</surname><given-names>Hao</given-names></name><name><surname>Zhong</surname><given-names>Yang</given-names></name></person-group><article-title>﻿Two new species of <italic><tp:taxon-name><tp:taxon-name-part taxon-name-part-type="genus" reg="Sinopoda">Sinopoda</tp:taxon-name-part></tp:taxon-name></italic> from China, with first description of the male of <italic><tp:taxon-name><tp:taxon-name-part taxon-name-part-type="genus" reg="Sinopoda">S.</tp:taxon-name-part><tp:taxon-name-part taxon-name-part-type="species" reg="horizontalis">horizontalis</tp:taxon-name-part></tp:taxon-name></italic> Zhong, Cao &amp; Liu, 2017 (<tp:taxon-name><tp:taxon-name-part taxon-name-part-type="order">Araneae</tp:taxon-name-part></tp:taxon-name>, <tp:taxon-name><tp:taxon-name-part taxon-name-part-type="family">Sparassidae</tp:taxon-name-part></tp:taxon-name>)</article-title><source>Zookeys</source><day>02</day><month>05</month><year>2023</year><volume>1159</volume><fpage>133</fpage><lpage>155</lpage><pub-id pub-id-type="doi">10.3897/zookeys.1159.101535</pub-id></mixed-citation></tp:treatment-meta><tp:nomenclature><label>﻿</label><tp:taxon-name>
              <object-id xmlns:xlink="http://www.w3.org/1999/xlink" content-type="arpha" xlink:type="simple">F22BB1C1-F238-549F-B90F-2E73588A3F50</object-id>
              <tp:taxon-name-part taxon-name-part-type="genus" reg="Sinopoda">Sinopoda</tp:taxon-name-part>
              <tp:taxon-name-part taxon-name-part-type="species" reg="xishui">xishui</tp:taxon-name-part>
              <object-id xmlns:xlink="http://www.w3.org/1999/xlink" content-type="zoobank" xlink:type="simple">https://zoobank.org/75A10745-DBF5-4845-905C-D2CB6DE32005</object-id>
            </tp:taxon-name><tp:taxon-authority>Zhang, Yu &amp; Zhong</tp:taxon-authority><tp:taxon-status xmlns:xlink="http://www.w3.org/1999/xlink" xlink:type="simple">sp. nov.</tp:taxon-status><xref ref-type="fig" rid="F7">Figs 7</xref><xref ref-type="fig" rid="F8">, 8</xref><xref ref-type="fig" rid="F9">, 9</xref></tp:nomenclature><tp:treatment-sec sec-type="type material" id="SECID0EOSAG"><title>Type material.</title><p><bold><italic>Holotype</italic></bold> ♀ (YHSPA007), China: Guizhou Province: Zunyi City: Xishui County, Xishui National Nature Reserve, Sanchahe Town, Hongyangou Village, <named-content xmlns:xlink="http://www.w3.org/1999/xlink" content-type="dwc:verbatimCoordinates" xlink:type="simple"><named-content content-type="geo-json" specific-use="{&#34;type&#34;:&#34;Point&#34;,&#34;coordinates&#34;:[106.400000,28.500000]}" id="NCID0E3SAG" xlink:type="simple">28.50°N, 106.40°E</named-content></named-content>, c. 934 m, by hand, 23.V.2022, H. Yu et al. leg. <bold><italic>Paratype</italic></bold>: 1♀, same data as holotype.</p></tp:treatment-sec><tp:treatment-sec sec-type="etymology" id="SECID0EETAG"><title>Etymology.</title><p>The species name is derived from the name of the type locality; noun in apposition.</p></tp:treatment-sec><tp:treatment-sec sec-type="diagnosis" id="SECID0EJTAG"><title>Diagnosis.</title><p>Females of this new species resembles those of <italic><tp:taxon-name><tp:taxon-name-part taxon-name-part-type="genus" reg="Sinopoda">S.</tp:taxon-name-part><tp:taxon-name-part taxon-name-part-type="species" reg="yaanensis">yaanensis</tp:taxon-name-part></tp:taxon-name></italic> Zhong, Jäger, Chen &amp; Liu, 2019 in having similar vulva with swollen, globular glandular appendages, and oval shaped posterior part of spermathecae, but can be distinguished by: (1) lobal septum distinctly wider, its anterior part about 1/5 width of epigynal plate (Fig. <xref ref-type="fig" rid="F7">7A, B</xref>) (vs. relatively narrower, its anterior part about 1/8–1/9 width of epigynal plate; <xref ref-type="bibr" rid="B6">Zhang et al. 2015</xref>: figs 40, 46; <xref ref-type="bibr" rid="B11">Zhong et al. 2019</xref>: fig. 57E); and (2) the anterior part of internal ducts far from the anterior margin of epigynal plate (Fig. <xref ref-type="fig" rid="F7">7C</xref>) (vs. reach the anterior margin of epigynal plate; <xref ref-type="bibr" rid="B6">Zhang et al. 2015</xref>: fig. 41; <xref ref-type="bibr" rid="B11">Zhong et al. 2019</xref>: fig. 57J).</p><fig id="F7" position="float" orientation="portrait"><object-id xmlns:xlink="http://www.w3.org/1999/xlink" content-type="doi" xlink:type="simple">10.3897/zookeys.1159.101535.figure7</object-id><object-id xmlns:xlink="http://www.w3.org/1999/xlink" content-type="arpha" xlink:type="simple">C9998435-E5E6-546F-8327-11CD7654F7BB</object-id><label>Figure 7.</label><caption><p><italic><tp:taxon-name><tp:taxon-name-part taxon-name-part-type="genus" reg="Sinopoda">Sinopoda</tp:taxon-name-part><tp:taxon-name-part taxon-name-part-type="species" reg="xishui">xishui</tp:taxon-name-part></tp:taxon-name></italic> sp. nov., female holotype, epigyne (<bold>A–C</bold>) and habitus (<bold>D, E</bold>) <bold>A</bold> macerated, ventral view <bold>B</bold> cleared and macerated, ventral view <bold>C</bold> cleared and macerated, dorsal view <bold>D</bold> dorsal view <bold>E</bold> ventral view. <abbrev xmlns:xlink="http://www.w3.org/1999/xlink" xlink:title="fertilization duct" id="ABBRID0ETVAG" xlink:type="simple">FD</abbrev> = fertilization duct; <abbrev xmlns:xlink="http://www.w3.org/1999/xlink" xlink:title="glandular appendage" id="ABBRID0EXVAG" xlink:type="simple">GA</abbrev> = glandular appendage; <abbrev xmlns:xlink="http://www.w3.org/1999/xlink" xlink:title="internal duct" id="ABBRID0E2VAG" xlink:type="simple">ID</abbrev> = internal duct; <abbrev xmlns:xlink="http://www.w3.org/1999/xlink" xlink:title="lateral lobe" id="ABBRID0E6VAG" xlink:type="simple">LL</abbrev> = lateral lobe; <abbrev xmlns:xlink="http://www.w3.org/1999/xlink" xlink:title="lobal septum" id="ABBRID0EDWAG" xlink:type="simple">LS</abbrev> = lobal septum; <abbrev xmlns:xlink="http://www.w3.org/1999/xlink" xlink:title="membranous sac" id="ABBRID0EHWAG" xlink:type="simple">MS</abbrev> = membranous sac; <abbrev xmlns:xlink="http://www.w3.org/1999/xlink" xlink:title="posterior part of spermathecae" id="ABBRID0ELWAG" xlink:type="simple">PP</abbrev> = posterior part of spermathecae. Scale bars: 0.5 mm (equal for <bold>A–C</bold>); 3 mm (equal for <bold>D, E</bold>).</p></caption><graphic xmlns:xlink="http://www.w3.org/1999/xlink" xlink:href="zookeys-1159-133_article-101535__-g007.jpg" position="float" orientation="portrait" xlink:type="simple" id="oo_844871.jpg"><uri content-type="original_file" xlink:type="simple">https://binary.pensoft.net/fig/844871</uri></graphic></fig></tp:treatment-sec><tp:treatment-sec sec-type="description" id="SECID0EYWAG"><title>Description.</title><p><bold>Female (YHSPA007).</bold> Total length 16.4. Prosoma 7.7 long, 6.8 wide, anterior width of prosoma 4.2. Opisthosoma 8.7 long, 6.1 wide. <bold><italic>Eye sizes and interdistances</italic></bold>: <abbrev xmlns:xlink="http://www.w3.org/1999/xlink" xlink:title="anterior median eye" id="ABBRID0EDXAG" xlink:type="simple">AME</abbrev> 0.35, <abbrev xmlns:xlink="http://www.w3.org/1999/xlink" xlink:title="anterior lateral eye" id="ABBRID0EHXAG" xlink:type="simple">ALE</abbrev> 0.44, <abbrev xmlns:xlink="http://www.w3.org/1999/xlink" xlink:title="posterior median eye" id="ABBRID0ELXAG" xlink:type="simple">PME</abbrev> 0.38, <abbrev xmlns:xlink="http://www.w3.org/1999/xlink" xlink:title="posterior lateral eye" id="ABBRID0EPXAG" xlink:type="simple">PLE</abbrev> 0.48, <abbrev xmlns:xlink="http://www.w3.org/1999/xlink" xlink:title="distance between AMEs" id="ABBRID0ETXAG" xlink:type="simple">AME–AME</abbrev> 0.28, <abbrev xmlns:xlink="http://www.w3.org/1999/xlink" xlink:title="distance between AME and ALE" id="ABBRID0EXXAG" xlink:type="simple">AME–ALE</abbrev> 0.14, <abbrev xmlns:xlink="http://www.w3.org/1999/xlink" xlink:title="distance between PMEs" id="ABBRID0E2XAG" xlink:type="simple">PME–PME</abbrev> 0.44, <abbrev xmlns:xlink="http://www.w3.org/1999/xlink" xlink:title="distance between PME and PLE" id="ABBRID0E6XAG" xlink:type="simple">PME–PLE</abbrev> 0.53, <abbrev xmlns:xlink="http://www.w3.org/1999/xlink" xlink:title="distance between AME and PME" id="ABBRID0EDYAG" xlink:type="simple">AME–PME</abbrev> 0.52, <abbrev xmlns:xlink="http://www.w3.org/1999/xlink" xlink:title="anterior lateral eye" id="ABBRID0EHYAG" xlink:type="simple">ALE</abbrev>–<abbrev xmlns:xlink="http://www.w3.org/1999/xlink" xlink:title="posterior lateral eye" id="ABBRID0ELYAG" xlink:type="simple">PLE</abbrev> 1.44, <abbrev xmlns:xlink="http://www.w3.org/1999/xlink" xlink:title="clypeus height" id="ABBRID0EPYAG" xlink:type="simple">CH</abbrev><abbrev xmlns:xlink="http://www.w3.org/1999/xlink" xlink:title="anterior median eye" id="ABBRID0ETYAG" xlink:type="simple">AME</abbrev> 0.32, <abbrev xmlns:xlink="http://www.w3.org/1999/xlink" xlink:title="clypeus height" id="ABBRID0EXYAG" xlink:type="simple">CH</abbrev><abbrev xmlns:xlink="http://www.w3.org/1999/xlink" xlink:title="anterior lateral eye" id="ABBRID0E2YAG" xlink:type="simple">ALE</abbrev> 0.37. <bold><italic>Spination</italic></bold>: Palp: 131, 101, 2121, 1014; Fe: I–III 323, IV 321; Pa: I–IV 101; Ti: I–III 2026, IV 2126; Mt: I–II 1014, III 2026, IV 3036. <bold><italic>Measurements of palp and legs</italic></bold>: Palp 9.8 (3.0, 1.6, 2.1, 3.1), I 26.8 (7.8, 2.4, 7.8, 6.5, 2.3), II 29.1 (8.9, 2.8, 8.2, 7.1, 2.1), III 24.2 (7.6, 3.1, 6.3, 5.1, 2.1), IV 24.7 (6.7, 2.4, 7.3, 6.1, 2.2). Leg formula: II-I-IV-III. Cheliceral furrow with two anterior and four posterior teeth, and with ~ 38 denticles.</p><p>Colour of the living holotype female was uniformly dark except brown femur (Fig. <xref ref-type="fig" rid="F8">8A</xref>). Colouration in ethanol (Fig. <xref ref-type="fig" rid="F7">7D, E</xref>): Prosoma dark yellowish to brown, with bright yellow submarginal transversal band at posterior part. Median band of prosoma bright yellowish, anteriorly as wide as <abbrev xmlns:xlink="http://www.w3.org/1999/xlink" xlink:title="posterior eye row" id="ABBRID0EUZAG" xlink:type="simple">PER</abbrev>, gradually narrowing posteriorly; lateral bands brown, distinctly delimited to median band, starting from <abbrev xmlns:xlink="http://www.w3.org/1999/xlink" xlink:title="posterior lateral eye" id="ABBRID0EYZAG" xlink:type="simple">PLE</abbrev>, reaching dark reddish submarginal transversal band. Fovea and radial furrows distinctly marked. Chelicerae yellowish-brown. Sternum bright yellow, margin slightly darker. Endites and labium yellowish. Legs yellowish-brown, covered by short spines. Dorsal opisthosoma dark brown, anteriorly with a small ‘)(‘-shaped yellow pattern, with three pairs of inconspicuous dots on each side; ventral opisthosoma dark, with several transversal folds.</p><fig id="F8" position="float" orientation="portrait"><object-id xmlns:xlink="http://www.w3.org/1999/xlink" content-type="doi" xlink:type="simple">10.3897/zookeys.1159.101535.figure8</object-id><object-id xmlns:xlink="http://www.w3.org/1999/xlink" content-type="arpha" xlink:type="simple">9EF187A4-CB57-53E6-A49D-DF86AEA55E5D</object-id><label>Figure 8.</label><caption><p><italic><tp:taxon-name><tp:taxon-name-part taxon-name-part-type="genus" reg="Sinopoda">Sinopoda</tp:taxon-name-part><tp:taxon-name-part taxon-name-part-type="species" reg="xishui">xishui</tp:taxon-name-part></tp:taxon-name></italic> sp. nov., female holotype (<bold>A</bold>) and paratype (<bold>B</bold>), live specimens. Photographs by Qianle Lu (Shenzhen, Guangdong).</p></caption><graphic xmlns:xlink="http://www.w3.org/1999/xlink" xlink:href="zookeys-1159-133_article-101535__-g008.jpg" position="float" orientation="portrait" xlink:type="simple" id="oo_844872.jpg"><uri content-type="original_file" xlink:type="simple">https://binary.pensoft.net/fig/844872</uri></graphic></fig><p><bold><italic>Copulatory organ</italic> (Fig. <xref ref-type="fig" rid="F7">7A–C</xref>).</bold> Epigynal field wider than long, anterior bands nearly invisible indistinct, slit sensillum absent. Lobal septum wide, anterior part about 1/5 width of epigynal plate, gradually wider to the posterior. Lateral lobes fused, posterior margin slightly bilobed, medially with small incision. Internal ducts running parallel along the middle line. Glandular appendages distinctly inflated, globular; the two <abbrev xmlns:xlink="http://www.w3.org/1999/xlink" xlink:title="glandular appendage" id="ABBRID0ED2AG" xlink:type="simple">GA</abbrev> widely separated by about 3× diameters. Posterior part of spermathecae more or less bean-shaped, c. 1.9 times longer than wide; the two <abbrev xmlns:xlink="http://www.w3.org/1999/xlink" xlink:title="posterior part of spermathecae" id="ABBRID0EH2AG" xlink:type="simple">PP</abbrev> separated by about 2.3 width. Fertilization ducts acicular, membranous, located on posterior surface of spermathecae. Membranous sac between fertilization ducts, nearly trapezoidal.</p><p><bold>Male.</bold> Unknown.</p></tp:treatment-sec><tp:treatment-sec sec-type="distribution" id="SECID0EP2AG"><title>Distribution.</title><p>Known only from the type locality, Xishui National Nature Reserve, Guizhou, China (Fig. <xref ref-type="fig" rid="F9">9</xref>).</p><fig id="F9" position="float" orientation="portrait"><object-id xmlns:xlink="http://www.w3.org/1999/xlink" content-type="doi" xlink:type="simple">10.3897/zookeys.1159.101535.figure9</object-id><object-id xmlns:xlink="http://www.w3.org/1999/xlink" content-type="arpha" xlink:type="simple">5F5F107C-D2DF-52DD-A59D-1D7025BB5F50</object-id><label>Figure 9.</label><caption><p>Distribution records of the <italic><tp:taxon-name><tp:taxon-name-part taxon-name-part-type="genus" reg="Sinopoda">Sinopoda</tp:taxon-name-part></tp:taxon-name></italic> species treated in this paper: <italic><tp:taxon-name><tp:taxon-name-part taxon-name-part-type="genus" reg="Sinopoda">S.</tp:taxon-name-part><tp:taxon-name-part taxon-name-part-type="species" reg="horizontalis">horizontalis</tp:taxon-name-part></tp:taxon-name></italic> Zhong, Cao &amp; Liu, 2017 (orange circle: Fujian Province: Wuyishan City, Wuyishan National Nature Reserve), <italic><tp:taxon-name><tp:taxon-name-part taxon-name-part-type="genus" reg="Sinopoda">S.</tp:taxon-name-part><tp:taxon-name-part taxon-name-part-type="species" reg="guiyang">guiyang</tp:taxon-name-part></tp:taxon-name></italic> sp. nov. (blue circle: Guizhou Province, Guiyang City, Xinpu Town, Xiangzhigou), <italic><tp:taxon-name><tp:taxon-name-part taxon-name-part-type="genus" reg="Sinopoda">S.</tp:taxon-name-part><tp:taxon-name-part taxon-name-part-type="species" reg="xishui">xishui</tp:taxon-name-part></tp:taxon-name></italic> sp. nov. (red circle: Guizhou Province, Zunyi City, Xishui National Nature Reserve).</p></caption><graphic xmlns:xlink="http://www.w3.org/1999/xlink" xlink:href="zookeys-1159-133_article-101535__-g009.jpg" position="float" orientation="portrait" xlink:type="simple" id="oo_844873.jpg"><uri content-type="original_file" xlink:type="simple">https://binary.pensoft.net/fig/844873</uri></graphic></fig></tp:treatment-sec><tp:treatment-sec sec-type="comments" id="SECID0EO4AG"><title>Comments.</title><p>The females of <italic><tp:taxon-name><tp:taxon-name-part taxon-name-part-type="genus" reg="Sinopoda">S.</tp:taxon-name-part><tp:taxon-name-part taxon-name-part-type="species" reg="xishui">xishui</tp:taxon-name-part></tp:taxon-name></italic> sp. nov. exhibit typical <italic><tp:taxon-name><tp:taxon-name-part taxon-name-part-type="genus" reg="Sinopoda"/><tp:taxon-name-part taxon-name-part-type="species" reg="globosa">globosa</tp:taxon-name-part></tp:taxon-name></italic>-group features (internal ducts running parallel along median line, and with ovate posterior parts of spermathecae, as diagnosed in <xref ref-type="bibr" rid="B7">Zhang et al. (2021)</xref>), and resembles <italic><tp:taxon-name><tp:taxon-name-part taxon-name-part-type="genus" reg="Sinopoda">S.</tp:taxon-name-part><tp:taxon-name-part taxon-name-part-type="species" reg="yaanensis">yaanensis</tp:taxon-name-part></tp:taxon-name></italic> (the core species of the <italic><tp:taxon-name><tp:taxon-name-part taxon-name-part-type="genus" reg="Sinopoda"/><tp:taxon-name-part taxon-name-part-type="species" reg="globosa">globosa</tp:taxon-name-part></tp:taxon-name></italic>-group) (for a detailed diagnosis, see above). However, this species is not readily assignable to the <italic><tp:taxon-name><tp:taxon-name-part taxon-name-part-type="genus" reg="Sinopoda"/><tp:taxon-name-part taxon-name-part-type="species" reg="globosa">globosa</tp:taxon-name-part></tp:taxon-name></italic>-group due to the lack of an available male specimen.</p></tp:treatment-sec><ref-list><ref id="B6"><mixed-citation xmlns:xlink="http://www.w3.org/1999/xlink" xlink:type="simple"><person-group><name name-style="western"><surname>Zhang</surname><given-names>BS</given-names></name><name name-style="western"><surname>Zhang</surname><given-names>ZS</given-names></name><name name-style="western"><surname>Zhang</surname><given-names>F</given-names></name></person-group> (<year>2015</year>) <article-title>Three new <italic><tp:taxon-name><tp:taxon-name-part taxon-name-part-type="genus">Sinopoda</tp:taxon-name-part></tp:taxon-name></italic> species (<tp:taxon-name><tp:taxon-name-part taxon-name-part-type="order">Araneae</tp:taxon-name-part></tp:taxon-name>: <tp:taxon-name><tp:taxon-name-part taxon-name-part-type="family">Sparassidae</tp:taxon-name-part></tp:taxon-name>) from southern China.</article-title><source>Zootaxa</source><volume>3974</volume>(<issue>1</issue>): <fpage>59</fpage>–<lpage>75</lpage>. <ext-link xlink:href="10.11646/zootaxa.3974.1.4" ext-link-type="doi" xlink:type="simple">https://doi.org/10.11646/zootaxa.3974.1.4</ext-link></mixed-citation></ref><ref id="B11"><mixed-citation xmlns:xlink="http://www.w3.org/1999/xlink" xlink:type="simple"><person-group><name name-style="western"><surname>Zhong</surname><given-names>Y</given-names></name><name name-style="western"><surname>Jäger</surname><given-names>P</given-names></name><name name-style="western"><surname>Chen</surname><given-names>J</given-names></name><name name-style="western"><surname>Liu</surname><given-names>J</given-names></name></person-group> (<year>2019</year>) <article-title>Taxonomic study of <italic><tp:taxon-name><tp:taxon-name-part taxon-name-part-type="genus">Sinopoda</tp:taxon-name-part></tp:taxon-name></italic> spiders from China (<tp:taxon-name><tp:taxon-name-part taxon-name-part-type="order">Araneae</tp:taxon-name-part></tp:taxon-name>: <tp:taxon-name><tp:taxon-name-part taxon-name-part-type="family">Sparassidae</tp:taxon-name-part></tp:taxon-name>).</article-title><source>Zootaxa</source><volume>4607</volume>(<issue>1</issue>): <fpage>1</fpage>–<lpage>81</lpage>. <ext-link xlink:href="10.11646/zootaxa.4607.1.1" ext-link-type="doi" xlink:type="simple">https://doi.org/10.11646/zootaxa.4607.1.1</ext-link></mixed-citation></ref><ref id="B7"><mixed-citation xmlns:xlink="http://www.w3.org/1999/xlink" xlink:type="simple"><person-group><name name-style="western"><surname>Zhang</surname><given-names>H</given-names></name><name name-style="western"><surname>Zhong</surname><given-names>Y</given-names></name><name name-style="western"><surname>Zhu</surname><given-names>Y</given-names></name><name name-style="western"><surname>Agnarsson</surname><given-names>I</given-names></name><name name-style="western"><surname>Liu</surname><given-names>J</given-names></name></person-group> (<year>2021</year>) A molecular phylogeny of the Chinese <italic><tp:taxon-name><tp:taxon-name-part taxon-name-part-type="genus">Sinopoda</tp:taxon-name-part></tp:taxon-name></italic> spiders (<tp:taxon-name><tp:taxon-name-part taxon-name-part-type="family">Sparassidae</tp:taxon-name-part></tp:taxon-name>, <tp:taxon-name><tp:taxon-name-part taxon-name-part-type="subfamily">Heteropodinae</tp:taxon-name-part></tp:taxon-name>): implications for taxonomy. PeerJ 9: e11775. [26 pp] <ext-link xlink:href="10.7717/peerj.11775" ext-link-type="doi" xlink:type="simple">https://doi.org/10.7717/peerj.11775</ext-link></mixed-citation></ref></ref-list></tp:taxon-treatment>
